# Supplementary material for: A Mycovirus Representing a Novel Lineage and a Mitovirus of Botrytis cinerea Co-Infect a Basidiomycetous Fungus, Schizophyllum commune
Source: Viruses. 2024 Nov 13;16(11):1767. doi: 10.3390/v16111767 (PMC11598958; doi:10.3390/v16111767)
Supplement: Supplementary file 1 [file viruses-16-01767-s001.zip]

Archive with 4 entries (4 files):
- Supplementary Figure S1.tif
- Table S1 The information of primers used in this study.pdf
- Table S2 The fungal information was selected for multiple sequence alignment analysis and phylogenetic analysis in this study..pdf
- Table S3 All strains used in this study and the viruses they carry.pdf
